# Supplementary material for: Naphtalimide-Based Bipolar Derivatives Enabling High-Efficiency OLEDs
Source: Molecules. 2023 Aug 12;28(16):6027. doi: 10.3390/molecules28166027 (PMC10458866; doi:10.3390/molecules28166027)
Supplement: Supplementary file 1 [file molecules-28-06027-s001.zip]

Archive with 1 entries (1 files):
- molecules-2544794-supplementary.pdf
